# Supplementary material for: Exploring the Potential of Saphenous Vein Grafts Ex Vivo: A Model for Intimal Hyperplasia and Re-Endothelialization
Source: J Clin Med. 2024 Aug 14;13(16):4774. doi: 10.3390/jcm13164774 (PMC11355503; doi:10.3390/jcm13164774)
Supplement: Supplementary file 1 [file jcm-13-04774-s001.zip]

Archive with 1 entries (1 files):
- jcm-3092198-supplementary.pdf
